# Supplementary material for: Hospital and Clinician Practice Variation in Cardiac Surgery and Postoperative Acute Kidney Injury
Source: JAMA Netw Open. 2025 May 2;8(5):e258342. doi: 10.1001/jamanetworkopen.2025.8342 (PMC12048843; doi:10.1001/jamanetworkopen.2025.8342)
Supplement: Supplement 2. — eTable 1. Study Cohort Extended Characteristics eTable 2. Study Cohort Characteristics by Clinician- and Hospital-Level Operating Room Practices eTable 3. Missing Data Analysis eTable 4. Multivariable Models for Clinician- and Hospital-Level Operating Room Practices and Postoperative Acute Kidney Injury [file jamanetwopen-e258342-s002.xlsx]

## Sheet: cover page
	Supplemental Online Content 2
	Mathis MR, Mentz GB, Cao J, et al; the MPOG Collaborators.
	Hospital and clinician practice variation in cardiac surgery and postoperative acute kidney injury.
	JAMA Netw Open. 2025;8(5):e258342. doi:10.1001/jamanetworkopen.2025.8342
	eTable 1. Study Cohort Extended Characteristics
	eTable 2. Study Cohort Characteristics by Clinician- and Hospital-Level Operating Room Practices
	eTable 3. Missing Data Analysis
	eTable 4. Multivariable Models for Clinician- and Hospital-Level Operating Room Practices and Postoperative Acute Kidney Injury
	This supplemental material has been provided by the authors to give readers additional information about their work.

## Sheet: eTable 1
eTable 1. Study Cohort Extended Characteristics
Characteristic		Overall (N = 23 389), No. (%) / Mean (SD)	No AKI (n = 18,610), No. (%) / Mean (SD)	AKI (n = 4779), No. (%) / Mean (SD)	Standardized Differences
Patient Demographics
Age, years
	18-50	3410 (14.6)	2803 (15.1)	607 (12.7)	0.1773
	51-60	4965 (21.2)	4041 (21.7)	924 (19.3)
	61-70	7653 (32.7)	6202 (33.3)	1451 (30.4)
	71-80	6071 (26)	4648 (25)	1423 (29.8)
	>80	1290 (5.5)	916 (4.9)	374 (7.8)
Sex
	Male	16122 (68.9)	12776 (68.6)	3346 (70)	-0.0683
	Female	7267 (31.1)	5834 (31.4)	1433 (30)
Race
	Asian	484 (2.1)	415 (2.2)	69 (1.4)	0.2581
	Black	1110 (4.8)	795 (4.3)	315 (6.6)
	White	18358 (78.5)	14930 (80.2)	3428 (71.7)
	Multiracial	138 (0.6)	107 (0.6)	31 (0.7)
	Other	614 (2.6)	512 (2.8)	102 (2.1)
	Unknown / Declined	2685 (11.5)	1851 (10)	834 (17.5)
Hispanic or Latino Ethinicity		799 (3.4)	642 (3.5)	157 (3.3)	-0.0586
Body Mass Index, kg/m2
	<18.5 (Underweight)	295 (1.3)	242 (1.3)	53 (1.1)	0.28
	18.5-24.9 (Normal)	5546 (23.7)	4622 (24.8)	924 (19.3)
	25.0-29.9 (Overweight)	8454 (36.2)	6956 (37.4)	1498 (31.4)
	30.0-34.9 (Class I obesity)	5347 (22.9)	4140 (22.3)	1207 (25.3)
	35.0-39.9 (Class II obesity)	2384 (10.2)	1757 (9.4)	627 (13.1)
	>= 40.0 (Class III obesity)	1363 (5.8)	893 (4.8)	470 (9.8)
Preoperative Lab Values
Estimated glomerular filtration rate, mL/min/1.73 m2
	>=90 (CKD Stage 1)	6621 (28.3)	5667 (30.5)	954 (20)	0.4671
	60-89 (CKD Stage 2)	11359 (48.6)	9391 (50.5)	1968 (41.2)
	45-59 (CKD Stage 3a)	3484 (14.9)	2410 (13)	1074 (22.5)
	30-44 (CKD Stage 3b)	1925 (8.2)	1142 (6.1)	783 (16.4)
Hemoglobin, g/dL
	>12.0 Females; >13.0 Males (Normal)	15082 (64.5)	12831 (69)	2251 (47.1)	0.4802
	10.1-12.0 Females; 10.1-13.0 Males (Mild Anemia)	6701 (28.7)	4843 (26)	1858 (38.9)
	<10.0 (Moderate to Severe Anemia)	1606 (6.9)	936 (5)	670 (14)
Platelet count, K/uL
	>=150	20987 (89.7)	16896 (90.8)	4091 (85.6)
	100-149	2087 (8.9)	1532 (8.2)	555 (11.6)	0.1811
	50-99	282 (1.2)	162 (0.9)	120 (2.5)
	<50	16 (0.1)	7 (0)	9 (0.2)
	Missing	17 (0.1)	13 (0.1)	4 (0.1)
WBC count, WBCs/uL
	<4.0	629 (2.7)	499 (2.7)	130 (2.7)
	4.0 -12.0	21222 (90.7)	17093 (91.9)	4129 (86.4)	0.1992
	>12.0	1515 (6.5)	1001 (5.4)	514 (10.8)
	Missing	23 (0.1)	17 (0.1)	6 (0.1)
INR
	<1.1	12547 (53.6)	10356 (55.7)	2191 (45.9)
	1.1-1.2	7863 (33.6)	6136 (33)	1727 (36.1)	0.2794
	1.3-1.5	1280 (5.5)	855 (4.6)	425 (8.9)
	>1.5	850 (3.6)	549 (3)	301 (6.3)
	Missing	849 (3.6)	714 (3.8)	135 (2.8)
Sodium, mEq/L
	<135	1349 (5.8)	961 (5.2)	388 (8.1)
	135-145	21809 (93.2)	17476 (93.9)	4333 (90.7)	0.123
	>145	221 (0.9)	165 (0.9)	56 (1.2)
	Missing	10 (0)	8 (0)	2 (0)
Potassium, mEq/L
	<3.5	455 (2)	299 (1.6)	156 (3.3)
	3.5-4.9	21785 (93.1)	17401 (93.5)	4384 (91.7)	0.1093
	5.0-5.4	1015 (4.3)	803 (4.3)	212 (4.4)
	>=5.5	111 (0.5)	87 (0.5)	24 (0.5)
	Missing	23 (0.1)	20 (0.1)	3 (0.1)
Chloride, mEq/L
	<96	756 (3.2)	547 (2.9)	209 (4.4)
	96-106	18945 (81)	15369 (82.6)	3576 (74.8)	0.191
	>106	3666 (15.7)	2676 (14.4)	990 (20.7)
	Missing	22 (0.1)	18 (0.1)	4 (0.1)
Glucose, mg/dL
	<70	203 (0.9)	166 (0.9)	37 (0.8)
	70-100	9975 (42.7)	8276 (44.5)	1699 (35.6)
	101-125	7129 (30.5)	5647 (30.3)	1482 (31)	0.2248
	126-150	2700 (11.5)	2028 (10.9)	672 (14.1)
	>150	3285 (14.1)	2405 (12.9)	880 (18.4)
	Missing	97 (0.4)	88 (0.5)	9 (0.2)
Patient Medical Characteristics
ASA Physical Status Classification
	1 -3	6780 (29)	5893 (31.7)	887 (18.6)	0.3377
	4	16274 (69.6)	12535 (67.4)	3739 (78.2)
	5	335 (1.4)	182 (1)	153 (3.2)
Diabetes
	No	16798 (71.8)	13710 (73.7)	3088 (64.6)	0.2163
	Diagnosed, Untreated	1355 (5.8)	1047 (5.6)	308 (6.4)
	Oral Hypoglycemics Only	3046 (13)	2322 (12.5)	724 (15.2)
	Insulin	2190 (9.4)	1531 (8.2)	659 (13.8)
Hypertension		18172 (77.7)	14112 (75.8)	4060 (85)	0.2314
Heart Failure		6958 (29.8)	5073 (27.3)	1885 (39.4)	0.2606
Cardiac Arrhythmia		5745 (24.6)	4080 (21.9)	1665 (34.8)	0.2895
Liver Disease		1102 (4.7)	772 (4.2)	330 (6.9)	0.1209
Peripheral Vascular Disease		2737 (11.7)	1906 (10.2)	831 (17.4)	0.2082
Cerebrovascular Disease		4627 (19.8)	3397 (18.3)	1230 (25.7)	0.1814
Chronic Lung Disease		4318 (18.5)	3115 (16.7)	1203 (25.2)	0.2084
Home Oxygen		483 (2.1)	340 (1.8)	143 (3)	0.076
Tobacco Use		13229 (56.6)	10329 (55.5)	2900 (60.7)	0.1051
Sleep Apnea		4948 (21.2)	3714 (20)	1234 (25.8)	0.1399
Pneumonia		577 (2.5)	389 (2.1)	188 (3.9)	0.108
Illicit Drug Use within One Year		1287 (5.5)	973 (5.2)	314 (6.6)	0.057
Alcohol Use (any)		5142 (22)	4288 (23)	854 (17.9)	-0.1285
Immunosuppression		1109 (4.7)	811 (4.4)	298 (6.2)	0.0839
Mediastinal Radiation		548 (2.3)	422 (2.3)	126 (2.6)	0.0239
Endocarditis		1427 (6.1)	981 (5.3)	446 (9.3)	0.1566
History of Stroke		2010 (8.6)	1435 (7.7)	575 (12)	0.1452
Syncope		1263 (5.4)	962 (5.2)	301 (6.3)	0.0486
Preoperative Hemodynamics
Cardiogenic Shock (Within 24 hours)		428 (1.8)	238 (1.3)	190 (4)	0.1692
Left Ventricular Ejection Fraction, %
	>=50	18606 (79.6)	15140 (81.4)	3466 (72.5)	0.2274
	40-49	2004 (8.6)	1520 (8.2)	484 (10.1)
	30-39	1215 (5.2)	887 (4.8)	328 (6.9)
	<30	1112 (4.8)	737 (4)	375 (7.9)
	Missing	452 (1.9)	326 (1.8)	126 (2.6)
Mean Arterial Pressure, mmHg
	<70 (Hypotensive)	714 (3.1)	479 (2.6)	235 (4.9)	0.1536
	108-120 (Normotensive)	3025 (12.9)	2397 (12.9)	628 (13.1)
	70-107 (Stage 1 Hypertension)	17518 (74.9)	14123 (75.9)	3395 (71)
	>120 (Stage 2 Hypertension)	752 (3.2)	580 (3.1)	172 (3.6)
	Missing	1380 (5.9)	1031 (5.5)	349 (7.3)
SpO2, %
	100	3478 (14.9)	2791 (15)	687 (14.4)	0.0975
	93-96	6656 (28.5)	5188 (27.9)	1468 (30.7)
	97-99	9987 (42.7)	8099 (43.5)	1888 (39.5)
	<=92	3265 (14)	2529 (13.6)	736 (15.4)
	Missing	3 (0)	3 (0)	(0)
Heart Rate, per min
	<60	3641 (15.6)	2997 (16.1)	644 (13.5)
	60-75	9423 (40.3)	7708 (41.4)	1715 (35.9)	0.1893
	76-90	6473 (27.7)	5080 (27.3)	1393 (29.2)
	>90	3852 (16.5)	2825 (15.2)	1027 (21.5)
Surgical Characteristics
Surgical Procedure(s) (non-mutually exclusive)
	Coronary Artery Bypass	10154 (43.4)	8118 (43.6)	2036 (42.6)	-0.0206
	Valve	14263 (61)	11165 (60)	3098 (64.8)	0.0999
	Aortic	4285 (18.3)	3207 (17.2)	1078 (22.6)	0.1337
Previous Cardiovascular Intervention		8063 (34.5)	5961 (32)	2102 (44)	0.1337
Procedure Urgency
	Elective	15139 (64.7)	12605 (67.7)	2534 (53)	0.3486
	Urgent	7360 (31.5)	5511 (29.6)	1849 (38.7)
	Emergent	890 (3.8)	494 (2.7)	396 (8.3)
Circulatory Arrest Used		2270 (9.7)	1595 (8.6)	675 (14.1)	-0.3042
Cardioplegia Delivery
	Antegrade	10468 (44.8)	8717 (46.8)	1751 (36.6)	0.2119
	Retrograde	1812 (7.8)	1344 (7.2)	468 (9.8)
	Both	11109 (47.5)	8549 (45.9)	2560 (53.6)
Cardiopulmonary Bypass Duration, mean (SD), hrs		2.6 (1.3)	2.5(1.2)	3.1(1.6)	0.4682
Anesthesia Duration, mean (SD), hrs		7.1(1.9)	6.8(1.8)	7.9(2.4)	0.52
Perioperative Medications
ACE Inhibitor (Within 48 hours)		4900 (21)	3816 (20.5)	1084 (22.7)	0.0529
Amiodarone		573 (2.5)	394 (2.1)	179 (3.8)	0.0966
Beta Blocker (For >= 2 weeks prior to surgery)		14767 (63.1)	11626 (62.5)	3141 (65.7)	0.0679
Calcium Channel Blocker (For >= 2 weeks prior to surgery)		4382 (18.7)	3277 (17.6)	1105 (23.1)	0.1372
Long Acting Nitrate (For >= 2 weeks prior to surgery)		1452 (6.2)	1144 (6.2)	308 (6.4)	0.0123
Aspirin (Within 5 Days)		12467 (53.3)	9849 (52.9)	2618 (54.8)	0.0373
Coumadin (Within 5 Days)		247 (1.1)	149 (0.8)	98 (2.1)	0.1056
Direct Oral Anticoagulant (Within 5 Days)		157 (0.7)	104 (0.6)	53 (1.1)	0.0605
Intravenous / Subcutaneous Anticoagulant (Within 48 hours)		6695 (28.6)	4949 (26.6)	1746 (36.5)	0.2151
Intravenous Inotrope (Within 48 hours)		362 (1.6)	203 (1.1)	159 (3.3)	0.1526
Lipid Lowering Agent (Within 24 hours)		12731 (54.4)	10065 (54.1)	2666 (55.8)	0.0342
Steroids (Within 24 hours)		440 (1.9)	296 (1.6)	144 (3)	0.095
Staffing/ Scheduling
Weekend		890 (3.8)	601 (3.2)	289 (6.1)	-0.1343
Holiday		86 (0.4)	58 (0.3)	28 (0.6)	0.041
Year of Procedure
	2014	877 (3.8)	682 (3.7)	195 (4.1)	0.0782
	2015	1453 (6.2)	1157 (6.2)	296 (6.2)
	2016	1543 (6.6)	1247 (6.7)	296 (6.2)
	2017	3073 (13.1)	2493 (13.4)	580 (12.1)
	2018	4355 (18.6)	3489 (18.8)	866 (18.1)
	2019	4930 (21.1)	3839 (20.6)	1091 (22.8)
	2020	3765 (16.1)	2959 (15.9)	806 (16.9)
	2021	3272 (14)	2648 (14.2)	624 (13.1)
	2022	121 (0.5)	96 (0.5)	25 (0.5)
Anesthesiology Resident Present		18530 (79.2)	14598 (78.4)	3932 (82.3)	0.0966
Certified Nurse Anesthetist Present		259 (1.1)	202 (1.1)	57 (1.2)	0.0101
Operating Room Practice Patterns
Inotrope Infusion, mean (SD), % of total case duration		14.7 (17.3)	12.8(16.4)	21.8(18.8)	0.5071
Vasopressor Infusion, mean (SD), % of total case duration		38.9 (28.1)	37.9(27.8)	42.9(28.8)	0.1793
Fluid Volume Administration, mean (SD), mL		2823 (1817)	1826 (1779)	2810 (1960)	-0.01
Homologous Red Blood Cell Transfusion, No. (%)		4441 (19.0)	2891 (15.5)	1550 (32.4)	0.4
Postoperative Outcome - Mortality
Postoperative 30-day Mortality		310 (1.3)	107 (0.6)	203 (4.3)	0.2412
ACE = angiotensin converting enzyme; ASA = American Society of Anesthesiologists; INR = international normalized ratio; WBC = White blood cell

## Sheet: eTable 2
eTable 2. Study Cohort Characteristics by Clinician- and Hospital-Level Operating Room Practices				(A)		(B)		(C )		(D)								(A)		(B)		(C )		(D)								(A)		(B)		(C )		(D)								(A)		(B)
				Inotrope Clinician- / Hospital-Level Practice Combination								Standardized Differences						Vasopressor Clinician- / Hospital-Level Practice Combination								Standardized Differences						Transfusion Clinician- / Hospital-Level Practice Combination								Standardized Differences						Fluid Administration Clinician- / Hospital-Level Practice Combination
		Full sample (n=23,389)		High Clinician / High Hospital		High Clinician / Low Hospital		Low Clinician / High Hospital		Low Clinician / Low Hospital								High Clinician / High Hospital		High Clinician / Low Hospital		Low Clinician / High Hospital		Low Clinician / Low Hospital								High Clinician / High Hospital		High Clinician / Low Hospital		Low Clinician / High Hospital		Low Clinician / Low Hospital								High Clinician / High Hospital		High Clinician / Low Hospital
	Level	No.	(%)	No.	(%)	No.	(%)	No.	(%)	No.	(%)	(A) vs (B)	(A) vs (C )	(A) vs (D)	(B) vs (C )	(B) vs (D)	(C ) vs (D)	No.	(%)	No.	(%)	No.	(%)	No.	(%)	(A) vs (B)	(A) vs (C )	(A) vs (D)	(B) vs (C )	(B) vs (D)	(C ) vs (D)	No.	(%)	No.	(%)	No.	(%)	No.	(%)	(A) vs (B)	(A) vs (C )	(A) vs (D)	(B) vs (C )	(B) vs (D)	(C ) vs (D)	No.	(%)	No.	(%)
Patient Demographics
Age, years	18-50	3410	14.58	398	13.9	763	16.17	295	18.75	1954	13.73	0.0706	0.1644	0.0469	0.0991	0.0752	-0.0173685	1706	16.59	23	12.85	431	16.65	1250	12.09	8.0416	6.9282	5.5976	0.1475	0.1596	0.00375627	1244	16.04	531	13.67	747	15.42	888	12.86	0.0918	0.0325	0.1489	0.0667	0.0996	0.0546159	1183	18.5	735	13.06
	51-60	4965	21.23	613	21.41	1051	22.27	357	22.7	2944	20.68							2253	21.9	37	20.67	577	22.29	2098	20.3							1675	21.6	774	19.93	1071	22.11	1445	20.92							1465	22.91	1151	20.46
	61-70	7653	32.72	948	33.11	1491	31.59	491	31.21	4723	33.18							3259	31.68	66	36.87	823	31.79	3505	33.91							2497	32.2	1293	33.29	1531	31.61	2332	33.76							1983	31.01	1871	33.26
	71-80	6071	25.96	779	27.21	1167	24.72	366	23.27	3759	26.41							2539	24.68	47	26.26	635	24.53	2850	27.58							1899	24.49	1065	27.42	1188	24.53	1919	27.78							1455	22.76	1562	27.76
	>80	1290	5.52	125	4.37	248	5.25	64	4.07	853	5.99							529	5.14	6	3.35	123	4.75	632	6.12							440	5.67	221	5.69	306	6.32	323	4.68							308	4.82	307	5.46
Sex	Female	7267	31.07	889	31.05	1484	31.44	562	35.73	4332	30.44	-0.0634	-0.1316	0.005	-0.0682	0.0684	0.112607	3239	31.49	54	30.17	874	33.76	3100	30	-0.543	-0.632	-0.5246	-0.1073	0.0228	0.0807505	2490	32.11	1136	29.25	1585	32.73	2056	29.77	0.0667	0.0169	0.0907	-0.0497	0.024	0.0638928	2152	33.66	1615	28.71
	Male	16122	68.93	1974	68.95	3236	68.56	1011	64.27	9901	69.56							7047	68.51	125	69.83	1715	66.24	7235	70							5265	67.89	2748	70.75	3258	67.27	4851	70.23							4242	66.34	4011	71.29
Race	Asian	484	2.07	25	0.87	102	2.16	22	1.4	335	2.35	2.2882	2.3854	2.3691	0.2533	0.0793	-0.227431	256	2.49	5	2.79	49	1.89	174	1.68	5.5976	9.8995	2.6629	0.3578	0.5202	-0.204652	169	2.18	125	3.22	77	1.59	113	1.64	0.2714	0.1057	0.9059	0.3291	0.7856	0.0364104	129	2.02	169	3
	Black	1110	4.75	12	0.42	299	6.33	143	9.09	656	4.61							551	5.36	4	2.23	174	6.72	381	3.69							526	6.78	121	3.12	330	6.81	133	1.93							435	6.8	156	2.77
	White	18358	78.49	664	23.19	4008	84.92	1368	86.97	12318	86.55							8869	86.22	152	84.92	2255	87.1	7082	68.52							6564	84.64	3336	85.89	4197	86.66	4261	61.69							5506	86.11	4887	86.86
	Multirace	138	0.59	4	0.14	47	1			87	0.61							97	0.94	1	0.56			40	0.39							94	1.21	5	0.13	30	0.62	9	0.13							88	1.38	8	0.14
	Other	614	2.63	13	0.45	137	2.9	12	0.76	452	3.18							215	2.09	6	3.35	49	1.89	344	3.33							204	2.63	145	3.73	110	2.27	155	2.24							78	1.22	212	3.77
	Unknown / Declined	2685	11.48	2145	74.92	127	2.69	28	1.78	385	2.7							298	2.9	11	6.15	62	2.39	2314	22.39							198	2.55	152	3.91	99	2.04	2236	32.37							158	2.47	194	3.45
Hispanic or Latino Ethnicity		799	3.42	63	2.2	140	2.97	27	1.72	569	4	-0.1055	-0.0496	-0.1177	0.0577	-0.013	-0.137111	282	2.74	9	5.03	82	3.17	426	4.12	-0.2397	-0.1964	-0.1851	0.0596	0.0751	-0.0507081	242	3.12	189	4.87	134	2.77	234	3.39	-0.0642	0.0433	0.0397	0.1065	0.103	-0.0358905	95	1.49	277	4.92
Body Mass Index, kg/m2	<18.5 (Underweight)	295	1.26	39	1.36	63	1.33	21	1.34	172	1.21	0.1356	0.0722	0.1816	0.1274	0.1204	0.0964547	121	1.18			42	1.62	132	1.28	1.9704	9.8995	14.0712	0.2712	0.2046	0.0345154	92	1.19	57	1.47	64	1.32	82	1.19	0.2561	0.0445	0.1049	0.2797	0.1872	0.0651721	80	1.25	74	1.32
	18.5-24.9 (Normal)	5546	23.71	575	20.08	1115	23.62	348	22.12	3508	24.65							2426	23.59	36	20.11	645	24.91	2439	23.6							1808	23.31	1036	26.67	1083	22.36	1619	23.44							1422	22.24	1500	26.66
	25.0-29.9 (Overweight)	8454	36.15	966	33.74	1664	35.25	520	33.06	5304	37.27							3716	36.13	61	34.08	930	35.92	3747	36.26							2719	35.06	1501	38.65	1692	34.94	2542	36.8							2180	34.09	2209	39.26
	30.0-34.9 (Class I obesity)	5347	22.86	730	25.5	1072	22.71	362	23.01	3183	22.36							2361	22.95	46	25.7	544	21.01	2396	23.18							1796	23.16	804	20.7	1105	22.82	1642	23.77							1522	23.8	1190	21.15
	35.0-39.9 (Class II obesity)	2384	10.19	342	11.95	501	10.61	193	12.27	1348	9.47							1056	10.27	21	11.73	264	10.2	1043	10.09							846	10.91	334	8.6	547	11.29	657	9.51							732	11.45	458	8.14
	>= 40.0 (Class III obesity)	1363	5.83	211	7.37	305	6.46	129	8.2	718	5.04							606	5.89	15	8.38	164	6.33	578	5.59							494	6.37	152	3.91	352	7.27	365	5.28							458	7.16	195	3.47
Preoperative Lab Values
Estimated glomerular filtration rate, mL/min/1.73 m2	>=90 (CKD Stage 1)	6621	28.31	910	31.78	1328	28.14	381	24.22	4002	28.12	0.0926	0.2293	0.0926	0.1602	0	0.0596198	2971	28.88	63	35.2	606	23.41	2981	28.84	1.9272	2.5876	2.2128	0.3013	0.1549	0.0319692	2352	30.33	986	25.39	1370	28.29	1913	27.7	0.112	0.0566	0.0833	0.0717	0.0806	0.0324177	2010	31.44	1393	24.76
	60-89 (CKD Stage 2)	11359	48.57	1326	46.32	2322	49.19	735	46.73	6976	49.01							5005	48.66	84	46.93	1286	49.67	4984	48.22							3661	47.21	1961	50.49	2300	47.49	3437	49.76							3042	47.58	2887	51.32
	45-59 (CKD Stage 3a)	3484	14.9	424	14.81	696	14.75	261	16.59	2103	14.78							1483	14.42	22	12.29	430	16.61	1549	14.99							1111	14.33	601	15.47	718	14.83	1054	15.26							859	13.43	890	15.82
	30-44 (CKD Stage 3b)	1925	8.23	203	7.09	374	7.92	196	12.46	1152	8.09							827	8.04	10	5.59	267	10.31	821	7.94							631	8.14	336	8.65	455	9.4	503	7.28							483	7.55	456	8.11
Hemoglobin, g/dL	>12.0 Females; >13.0 Males (Normal)	15082	64.48	1871	65.35	3118	66.06	843	53.59	9250	64.99	0.0436	0.2928	0.0224	0.2771	0.0559	0.080685	6832	66.42	120	67.04	1505	58.13	6625	64.1	0.9925	1.1789	1.0607	0.2697	0.1844	0.0465489	5055	65.18	2466	63.49	3046	62.89	4515	65.37	0.0225	0.0448	0.0435	0.0223	0.0412	0.0243324	4309	67.39	3623	64.4
	10.1-12.0 Females; 10.1-13.0 Males (Mild Anemia)	6701	28.65	812	28.36	1284	27.2	547	34.77	4058	28.51							2797	27.19	54	30.17	840	32.44	3010	29.12							2149	27.71	1141	29.38	1442	29.77	1969	28.51							1678	26.24	1633	29.03
	<10.0 (Moderate to Severe Anemia)	1606	6.87	180	6.29	318	6.74	183	11.63	925	6.5							657	6.39	5	2.79	244	9.42	700	6.77							551	7.11	277	7.13	355	7.33	423	6.12							407	6.37	370	6.58
Platelet count, K/uL	>=150	20987	89.73	2558	89.35	4248	90	1381	87.79	12800	89.93	0.1422	0.1674	0.1422	0.0905	0	0.0983275	9213	89.57	165	92.18	2300	88.84	9309	90.07	0.417	.	.	0.1675	0.2092	0.0169767	6959	89.74	3473	89.42	4327	89.35	6228	90.17	0.1422	0.0824	0	0.1638	0.1422	0.0630497	5738	89.74	5063	89.99
	100-149	2087	8.92	256	8.94	402	8.52	156	9.92	1273	8.94							945	9.19	9	5.03	244	9.42	889	8.6							688	8.87	364	9.37	435	8.98	600	8.69							573	8.96	506	8.99
	50-99	282	1.21	42	1.47	64	1.36	32	2.03	144	1.01							119	1.16	5	2.79	41	1.58	117	1.13							94	1.21	41	1.06	73	1.51	74	1.07							77	1.2	53	0.94
	<50	16	0.07	2	0.07	3	0.06	2	0.13	9	0.06							8	0.08			2	0.08	6	0.06							7	0.09	5	0.13	3	0.06	1	0.01							5	0.08	4	0.07
	Missing	17	0.07	5	0.17	3	0.06	2	0.13	7	0.05							1	0.01			2	0.08	14	0.14							7	0.09	1	0.03	5	0.1	4	0.06							1	0.02
WBC count, WBCs/uL	<4.0	629	2.69	42	1.47	152	3.22	40	2.54	395	2.78	0.2153	0.2013	0.2153	0.0785	0	0.0173371	290	2.82	2	1.12	64	2.47	273	2.64	14.0712	2.743	2.743	0.2163	0.2443	-0.0312177	212	2.73	105	2.7	135	2.79	177	2.56	.	0	0.0406	.	.	0.0183618	194	3.03	154	2.74
	4.0 -12.0	21222	90.73	2586	90.32	4280	90.68	1404	89.26	12952	91							9396	91.35	156	87.15	2345	90.58	9325	90.23							7067	91.13	3517	90.55	4413	91.12	6225	90.13							5838	91.3	5114	90.9
	>12.0	1515	6.48	227	7.93	287	6.08	127	8.07	874	6.14							600	5.83	20	11.17	178	6.88	717	6.94							469	6.05	260	6.69	287	5.93	499	7.22							362	5.66	358	6.36
	Missing	23	0.1	8	0.28	1	0.02	2	0.13	12	0.08									1	0.56	2	0.08	20	0.19							7	0.09	2	0.05	8	0.17	6	0.09
INR	<1.1	12547	53.64	1301	45.44	2849	60.36	522	33.18	7875	55.33	0.3318	0.3457	0.2239	0.6192	0.1114	0.0744994	5718	55.59	113	63.13	973	37.58	5743	55.57	4.2426	3.2404	5.5976	0.8787	0.301	-0.0262254	5021	64.75	1643	42.3	2721	56.18	3162	45.78	0.59	0.1934	0.4825	0.4523	0.1798	0.0937562	3980	62.25	2496	44.37
	1.1-1.2	7863	33.62	1151	40.2	1362	28.86	753	47.87	4597	32.3							3550	34.51	37	20.67	1208	46.66	3068	29.69							1790	23.08	1710	44.03	1419	29.3	2944	42.62							1892	29.59	2436	43.3
	1.3-1.5	1280	5.47	206	7.2	207	4.39	197	12.52	670	4.71							517	5.03	3	1.68	276	10.66	484	4.68							285	3.68	274	7.05	275	5.68	446	6.46							261	4.08	380	6.75
	>1.5	850	3.63	83	2.9	194	4.11	61	3.88	512	3.6							474	4.61	7	3.91	106	4.09	263	2.54							259	3.34	214	5.51	166	3.43	211	3.05							250	3.91	286	5.08
	Missing	849	3.63	122	4.26	108	2.29	40	2.54	579	4.07							27	0.26	19	10.61	26	1	777	7.52							400	5.16	43	1.11	262	5.41	144	2.08							11	0.17	28	0.5
Sodium, mEq/L	<135	1349	5.77	255	8.91	216	4.58	118	7.5	760	5.34	0.2105	0.1459	0.2105	0.122	0	-0.0229325	515	5.01	8	4.47	174	6.72	652	6.31	-0.7219	14.0712	8.0416	0.196	0.1708	-0.0158867	380	4.9	251	6.46	255	5.27	463	6.7	0.1496	0	.	0.1496	.	0.0282258	258	4.04	367	6.52
	135-145	21809	93.24	2601	90.85	4456	94.41	1437	91.35	13315	93.55							9655	93.87	171	95.53	2387	92.2	9596	92.85							7297	94.09	3576	92.07	4540	93.74	6396	92.6							6071	94.95	5190	92.25
	>145	221	0.94	7	0.24	48	1.02	18	1.14	148	1.04							115	1.12			28	1.08	78	0.75							75	0.97	55	1.42	45	0.93	46	0.67							65	1.02	67	1.19
	Missing	10	0.04							10	0.07							1	0.01					9	0.09							3	0.04	2	0.05	3	0.06	2	0.03									2	0.04
Potassium, mEq/L	<3.5	455	1.95	75	2.62	68	1.44	41	2.61	271	1.9	0.2593	0.0641	0.1743	0.2253	0.1638	-0.0330982	172	1.67	7	3.91	57	2.2	219	2.12	3.8297	5.5976	14.0712	0.1323	.	-0.0780411	124	1.6	90	2.32	98	2.02	143	2.07	0.1452	.	0.1452	0.1766	0	0.0761297	78	1.22	127	2.26
	3.5-4.9	21785	93.14	2713	94.76	4367	92.52	1486	94.47	13219	92.88							9554	92.88	168	93.85	2454	94.79	9609	92.98							7099	91.54	3678	94.7	4468	92.26	6540	94.69							5876	91.9	5320	94.56
	5.0-5.4	1015	4.34	64	2.24	256	5.42	40	2.54	655	4.6							500	4.86	3	1.68	72	2.78	440	4.26							471	6.07	103	2.65	242	5	199	2.88							391	6.12	164	2.92
	>=5.5	111	0.47	8	0.28	29	0.61	3	0.19	71	0.5							59	0.57	1	0.56	3	0.12	48	0.46							56	0.72	11	0.28	25	0.52	19	0.28							49	0.77	12	0.21
	Missing	23	0.1	3	0.1			3	0.19	17	0.12							1	0.01			3	0.12	19	0.18							5	0.06	2	0.05	10	0.21	6	0.09									3	0.05
Chloride, mEq/L	<96	756	3.23	60	2.1	117	2.48	40	2.54	539	3.79	0	0.1133	0.2764	0.1133	0.2764	-0.0675303	287	2.79			89	3.44	380	3.68	-5.5268	3.6585	2.1602	0.4444	0.5438	-0.0518142	203	2.62	185	4.76	134	2.77	234	3.39	0.5018	.	0.3516	0.3768	0.2494	-0.00357767	110	1.72	264	4.69
	96-106	18945	81	2151	75.13	3527	74.72	1234	78.45	12033	84.54							7795	75.78	128	71.51	2167	83.7	8855	85.68							5768	74.38	3471	89.37	3807	78.61	5899	85.41							4362	68.22	5111	90.85
	>106	3666	15.67	646	22.56	1075	22.78	299	19.01	1646	11.56							2200	21.39	51	28.49	333	12.86	1082	10.47							1777	22.91	225	5.79	897	18.52	767	11.1							1919	30.01	249	4.43
	Missing	22	0.09	6	0.21	1	0.02			15	0.11							4	0.04					18	0.17							7	0.09	3	0.08	5	0.1	7	0.1							3	0.05	2	0.04
Glucose, mg/dL	<70	203	0.87	18	0.63	43	0.91	8	0.51	134	0.94	0.3735	0.237	.	0.161	.	-0.0019535	89	0.87			16	0.62	98	0.95	3.2404	3.8297	14.0712	0.1973	0.2383	-0.0612737	76	0.98	34	0.88	37	0.76	56	0.81	0.0642	0.1604	0.2287	0.1468	0.1721	-0.0798449	59	0.92	51	0.91
	70-100	9975	42.65	909	31.75	2255	47.78	643	40.88	6168	43.34							5110	49.68	73	40.78	1157	44.69	3635	35.17							3658	47.17	1691	43.54	2092	43.2	2534	36.69							3358	52.52	2458	43.69
	101-125	7129	30.48	964	33.67	1393	29.51	489	31.09	4283	30.09							2908	28.27	52	29.05	786	30.36	3383	32.73							2250	29.01	1202	30.95	1444	29.82	2233	32.33							1681	26.29	1745	31.02
	126-150	2700	11.54	362	12.64	496	10.51	213	13.54	1629	11.45							1040	10.11	25	13.97	300	11.59	1335	12.92							837	10.79	431	11.1	587	12.12	845	12.23							628	9.82	618	10.98
	>150	3285	14.05	610	21.31	531	11.25	220	13.99	1924	13.52							1138	11.06	29	16.2	330	12.75	1788	17.3							913	11.77	524	13.49	609	12.57	1239	17.94							668	10.45	752	13.37
	Missing	97	0.41			2	0.04			95	0.67							1	0.01					96	0.93							21	0.27	2	0.05	74	1.53											2	0.04
Patient Medical Charateristics
ASA Physical Status Classification	1-3	6780	28.98	614	21.45	1287	27.26	363	23.08	4516	31.73	0.217	0.0484	0.2839	0.1886	0.0886	0.0169031	3197	31.08	43	24.02	938	36.23	2602	25.18	8.0416	9.8995	9.8995	0.27	0.1607	0.0110799	1373	17.7	1992	51.29	875	18.07	2540	36.77	0.7824	0.0852	0.4748	0.7681	0.3109	-0.0340396	1246	19.49	2896	51.48
	4	16274	69.58	2208	77.12	3363	71.25	1183	75.21	9520	66.89							6942	67.49	130	72.63	1612	62.26	7590	73.44							6276	80.93	1821	46.88	3915	80.84	4262	61.71							5053	79.03	2640	46.92
	5	335	1.43	41	1.43	70	1.48	27	1.72	197	1.38							147	1.43	6	3.35	39	1.51	143	1.38							106	1.37	71	1.83	53	1.09	105	1.52							95	1.49	90	1.6
Diabetes	No	16798	71.82	1900	66.36	3432	72.71	1139	72.41	10327	72.56	0.1571	0.1359	0.1548	0.0728	0.0439	-0.0143019	7569	73.59	121	67.6	1906	73.62	7202	69.69	3.6585	3.8297	3.3665	0.1457	0.1174	-0.0379381	5624	72.52	2835	72.99	3519	72.66	4820	69.78	0	0.0512	0.0735	0.0512	0.0735	-0.0409629	4734	74.04	4101	72.89
	Diagnosed, Untreated	1355	5.79	188	6.57	265	5.61	72	4.58	830	5.83							643	6.25	12	6.7	136	5.25	564	5.46							468	6.03	233	6	241	4.98	413	5.98							396	6.19	352	6.26
	Oral Hypoglycemics Only	3046	13.02	440	15.37	574	12.16	211	13.41	1821	12.79							1192	11.59	24	13.41	318	12.28	1512	14.63							944	12.17	468	12.05	654	13.5	980	14.19							714	11.17	692	12.3
	Insulin	2190	9.36	335	11.7	449	9.51	151	9.6	1255	8.82							882	8.57	22	12.29	229	8.85	1057	10.23							719	9.27	348	8.96	429	8.86	694	10.05							550	8.6	481	8.55
Hypertension		18172	77.69	2233	78	3696	78.31	1234	78.45	11009	77.35	-0.0075	-0.011	0.0155	-0.0035	0.023	-0.0265134	7918	76.98	139	77.65	2030	78.41	8085	78.23	-2.6363	-2.695	-2.6808	-0.0182	-0.0139	-0.00436825	6002	77.4	3031	78.04	3754	77.51	5385	77.96	-0.0154	-0.0028	-0.0137	0.0126	0.0018	0.0108168	4848	75.82	4417	78.51
Heart Failure		6958	29.75	944	32.97	1439	30.49	946	60.14	3629	25.5	0.0534	-0.566	0.1649	-0.624	0.1113	-0.747332	2996	29.13	42	23.46	1253	48.4	2667	25.81	-0.783	-1.3696	-0.834	-0.5381	-0.0544	-0.48095	1968	25.38	1199	30.87	1650	34.07	2141	31	-0.1224	-0.1911	-0.1252	-0.0684	-0.0028	-0.0655627	1768	27.65	1726	30.68
Cardiac Arrhythmia		5745	24.56	659	23.02	1347	28.54	462	29.37	3277	23.02	-0.1265	-0.1449	-0.0001	-0.0184	0.1263	-0.144796	2895	28.15	33	18.44	730	28.2	2087	20.19	-0.6724	-0.8862	-0.7114	-0.2324	-0.0445	-0.187857	1877	24.2	1039	26.75	1125	23.23	1704	24.67	-0.0585	0.0229	-0.0109	0.0814	0.0476	0.033746	1823	28.51	1469	26.11
Chronic Lung Disease		4318	18.46	673	23.51	920	19.49	370	23.52	2355	16.55	0.0979	-0.0004	0.1746	-0.0982	0.0767	-0.1748	1988	19.33	29	16.2	515	19.89	1786	17.28	-0.6218	-0.7047	-0.6464	-0.0961	-0.0289	-0.0671354	1577	20.34	555	14.29	967	19.97	1219	17.65	0.1603	0.0092	0.0685	-0.1511	-0.0918	-0.0593928	1381	21.6	813	14.45
Home Oxygen		483	2.07	63	2.2	127	2.69	54	3.43	239	1.68	-0.0317	-0.0745	0.0378	-0.0431	0.0692	-0.111079	254	2.47	5	2.79	60	2.32	164	1.59	-0.2397	-0.2178	-0.1796	0.0302	0.0825	-0.0527458	195	2.51	53	1.36	125	2.58	110	1.59	0.0835	-0.0042	0.065	-0.0876	-0.0189	-0.0693295	188	2.94	73	1.3
Tobacco Use		13229	56.56	1608	56.16	2700	57.2	889	56.52	8032	56.43	-0.021	-0.0071	-0.0054	0.0139	0.0156	-0.00181529	5896	57.32	106	59.22	1389	53.65	5838	56.49	-1.7041	-1.5215	-1.6113	0.1125	0.0553	0.0571176	4609	59.43	2024	52.11	2827	58.37	3769	54.57	0.1478	0.0215	0.0984	-0.1262	-0.0493	-0.0767007	3807	59.54	2931	52.1
Sleep Apnea		4948	21.16	722	25.22	1140	24.15	424	26.95	2662	18.7	0.0247	-0.0396	0.1579	-0.0643	0.1331	-0.197523	2340	22.75	32	17.88	600	23.17	1976	19.12	-0.6598	-0.7767	-0.6876	-0.1315	-0.032	-0.099305	1719	22.17	671	17.28	1140	23.54	1418	20.53	0.1231	-0.0327	0.0399	-0.1559	-0.0832	-0.0726686	1638	25.62	970	17.24
Pneumonia		577	2.47	66	2.31	106	2.25	46	2.92	359	2.52	0.004	-0.0388	-0.0141	-0.0428	-0.0181	-0.0245922	216	2.1	2	1.12	80	3.09	279	2.7	-0.1503	-0.2525	-0.2356	-0.1378	-0.1158	-0.0232621	180	2.32	117	3.01	120	2.48	160	2.32	-0.0429	-0.0102	0.0003	0.0327	0.0432	-0.0104543	113	1.77	153	2.72
Illicit Drug Use within One Year		1287	5.5	210	7.33	281	5.95	83	5.28	713	5.01	0.0555	0.0848	0.0967	0.0294	0.0415	-0.0122222	579	5.63	21	11.73	122	4.71	565	5.47	-0.5156	-0.3145	-0.3401	0.2576	0.2249	0.0345831	464	5.98	163	4.2	296	6.11	364	5.27	0.0813	-0.0054	0.031	-0.0867	-0.0506	-0.0362673	404	6.32	221	3.93
Alcohol Use (any)		5142	21.98	412	14.39	1047	22.18	294	18.69	3389	23.81	-0.2026	-0.1159	-0.2414	0.0867	-0.0387	0.125406	2319	22.55	30	16.76	542	20.93	2251	21.78	-0.6346	-0.7277	-0.7463	-0.1069	-0.1275	0.0207423	1716	22.13	874	22.5	1090	22.51	1462	21.17	-0.009	-0.0091	0.0233	-0.0001	0.0323	-0.0324372	1369	21.41	1363	24.23
Liver Disease		1102	4.71	137	4.79	229	4.85	92	5.85	644	4.52	-0.0031	-0.0474	0.0124	-0.0443	0.0155	-0.0600115	510	4.96	6	3.35	137	5.29	449	4.34	-0.2634	-0.3343	-0.3014	-0.0955	-0.0516	-0.0443862	391	5.04	196	5.05	229	4.73	286	4.14	-0.0002	0.0145	0.0431	0.0147	0.0433	-0.0286616	299	4.68	273	4.85
Immunosuppression		1109	4.74	122	4.26	237	5.02	63	4.01	687	4.83	-0.0361	0.0129	-0.0272	0.049	0.009	0.039903	515	5.01	6	3.35	113	4.36	475	4.6	-0.2634	-0.3021	-0.3104	-0.0526	-0.0637	0.011602	386	4.98	191	4.92	218	4.5	314	4.55	0.0028	0.0224	0.0203	0.0197	0.0175	0.00240556	331	5.18	264	4.69
Mediastinal Radiation		548	2.34	45	1.57	108	2.29	43	2.73	352	2.47	-0.0521	-0.0801	-0.0641	-0.0285	-0.0121	-0.0163389	232	2.26	4	2.23	69	2.67	243	2.35	-0.2138	-0.234	-0.2194	-0.0278	-0.0078	-0.0204577	164	2.11	102	2.63	108	2.23	174	2.52	-0.0336	-0.0079	-0.0269	0.0257	0.0068	0.0190461	148	2.31	134	2.38
Endocarditis		1427	6.1	142	4.96	298	6.31	157	9.98	830	5.83	-0.0587	-0.1919	-0.0386	-0.1344	0.0202	-0.154265	649	6.31	5	2.79	214	8.27	559	5.41	-0.2397	-0.4245	-0.3382	-0.2412	-0.1322	-0.11348	493	6.36	238	6.13	339	7	357	5.17	0.0095	-0.0257	0.051	-0.0352	0.0416	-0.0766076	414	6.47	333	5.92
Peripheral Vascular Disease		2737	11.7	341	11.91	627	13.28	195	12.4	1574	11.06	-0.0414	-0.0149	0.0267	0.0265	0.0681	-0.0416527	1357	13.19	21	11.73	306	11.82	1053	10.19	-0.5156	-0.5178	-0.4763	-0.0027	0.0494	-0.0521023	977	12.6	438	11.28	584	12.06	738	10.68	0.0408	0.0164	0.0597	-0.0243	0.0189	-0.0434822	872	13.64	627	11.14
Cerebrovascular Disease		4627	19.78	552	19.28	1064	22.54	353	22.44	2658	18.67	-0.0803	-0.0778	0.0154	0.0024	0.0957	-0.0933947	2265	22.02	22	12.29	543	20.97	1797	17.39	-0.5294	-0.7286	-0.6488	-0.2348	-0.1438	-0.0910225	1734	22.36	706	18.18	982	20.28	1205	17.45	0.1042	0.0509	0.1233	-0.0533	0.0191	-0.0723833	1548	24.21	987	17.54
History of Stroke (CVA)		2010	8.59	241	8.42	416	8.81	169	10.74	1184	8.32	-0.0141	-0.0791	0.0036	-0.065	0.0177	-0.082487	873	8.49	11	6.15	279	10.78	847	8.2	-0.3619	-0.4915	-0.4225	-0.167	-0.0795	-0.0881169	672	8.67	354	9.11	416	8.59	568	8.22	-0.0158	0.0027	0.0159	0.0185	0.0317	-0.0133354	545	8.52	492	8.75
Syncope		1263	5.4	161	5.62	236	5	85	5.4	781	5.49	0.0278	0.0096	0.0059	-0.0182	-0.0219	0.00396645	565	5.49	12	6.7	163	6.3	523	5.06	-0.3791	-0.3666	-0.3265	0.0166	0.0699	-0.0535922	389	5.02	250	6.44	266	5.49	358	5.18	-0.0612	-0.0214	-0.0076	0.0399	0.0536	-0.0137946	312	4.88	348	6.19
Home Medications
Angiotensin Converting Enzyme Inhibitor (Within 48 hours)		4900	20.95	434	15.16	1204	25.51	457	29.05	2805	19.71	-0.2593	-0.3396	-0.1201	-0.0796	0.139	-0.22	2289	22.25	50	27.93	516	19.93	2045	19.79	-0.8805	-0.7056	-0.7024	0.1884	0.192	-0.00350925	2249	29	304	7.83	1382	28.54	965	13.97	0.5679	0.0103	0.3722	-0.5574	-0.1981	-0.361922	1974	30.87	453	8.05
Amiodarone		573	2.45	78	2.72	133	2.82	65	4.13	297	2.09	-0.0057	-0.0774	0.0416	-0.0718	0.0473	-0.12	271	2.63	6	3.35	83	3.21	213	2.06	-0.2634	-0.2574	-0.2052	0.0082	0.0796	-0.0718433	195	2.51	72	1.85	150	3.1	156	2.26	0.0452	-0.0353	0.0168	-0.0801	-0.0285	-0.0520305	191	2.99	103	1.83
Beta Blocker (For >= 2 weeks prior to surgery)		14767	63.14	1942	67.83	2895	61.33	991	63	8939	62.8	0.1361	0.1017	0.1057	-0.0344	-0.0303	0	6370	61.93	122	68.16	1658	64.04	6617	64.03	-2.069	-1.8873	-1.8866	0.087	0.0874	-0.000208378	4628	59.68	2560	65.91	2966	61.24	4613	66.79	-0.1292	-0.032	-0.1479	0.0971	-0.0185	0.115829	3769	58.95	3725	66.21
Calcium Channel Blocker (For >= 2 weeks prior to surgery)		4382	18.74	479	16.73	869	18.41	249	15.83	2785	19.57	-0.0442	0.0244	-0.0736	0.0686	-0.0295	0.1	1814	17.64	22	12.29	466	18	2080	20.13	-0.5294	-0.6626	-0.7099	-0.1598	-0.2138	0.0542441	1477	19.05	733	18.87	879	18.15	1293	18.72	0.0044	0.023	0.0083	0.0186	0.0039	0.0146999	1143	17.88	1052	18.7
Long Acting Nitrate (For >= 2 weeks prior to surgery)		1452	6.21	221	7.72	277	5.87	113	7.18	841	5.91	0.0736	0.0204	0.0719	-0.0533	-0.0017	-0.05	659	6.41	11	6.15	179	6.91	603	5.83	-0.3619	-0.3854	-0.352	-0.0311	0.0131	-0.0442336	415	5.35	258	6.64	287	5.93	492	7.12	-0.0544	-0.0249	-0.0733	0.0295	-0.019	0.0481987	380	5.94	380	6.75
Aspirin (Within 5 Days)		12467	53.3	1886	65.87	2070	43.86	894	56.83	7617	53.52	0.4537	0.1865	0.254	-0.2618	-0.1942	-0.07	4791	46.58	94	52.51	1549	59.83	6033	58.37	-1.4872	-1.7259	-1.6747	-0.1479	-0.1181	-0.0296992	3171	40.89	2532	65.19	2204	45.51	4560	66.02	-0.502	-0.0934	-0.5206	0.4039	-0.0175	0.422049	2285	35.74	3732	66.33
Coumadin (Within 5 Days)		247	1.06	22	0.77	52	1.1	41	2.61	132	0.93	-0.0346	-0.1431	-0.0173	-0.1117	0.0174	-0.13	113	1.1	1	0.56	64	2.47	69	0.67	-0.106	-0.2252	-0.1159	-0.1571	-0.014	-0.145178	36	0.46	73	1.88	63	1.3	75	1.09	-0.1318	-0.0895	-0.0709	0.0463	0.0657	-0.0193271	38	0.59	107	1.9
Direct Oral Anticoagulant (Within 5 Days)		157	0.67	35	1.22	36	0.76	24	1.53	62	0.44	0.0464	-0.0261	0.0869	-0.0718	0.0424	-0.11	48	0.47			30	1.16	79	0.76	0	-0.1531	-0.1241	-0.1531	-0.1241	-0.0410308	51	0.66	7	0.18	45	0.93	54	0.78	0.074	-0.0306	-0.0147	-0.101	-0.087	-0.0162925	41	0.64	19	0.34
Intravenous / Subcutaneous Anticoagulant (Within 48 hours)		6695	28.62	821	28.68	1216	25.76	651	41.39	4007	28.15	0.0655	-0.2688	0.0116	-0.3354	-0.0539	-0.28	2533	24.63	28	15.64	936	36.15	3198	30.94	-0.609	-1.0642	-0.9467	-0.4816	-0.3681	-0.110515	2029	26.16	1150	29.61	1437	29.67	2079	30.1	-0.0769	-0.0783	-0.0876	-0.0014	-0.0107	0.0093938	1375	21.5	1673	29.74
Intravenous Inotrope (Within 48 hours)		362	1.55	30	1.05	83	1.76	22	1.4	227	1.59	-0.0604	-0.0319	-0.0479	0.0289	0.0127	0.02	189	1.84			49	1.89	124	1.2	0	-0.1964	-0.1558	-0.1964	-0.1558	-0.0559675	116	1.5	88	2.27	58	1.2	100	1.45	-0.0567	0.0259	0.004	0.0819	0.0606	0.0218653	102	1.6	125	2.22
Lipid Lowering Agent (Within 24 hours)		12731	54.43	1741	60.81	2338	49.53	943	59.95	7709	54.16	0.2282	0.0176	0.1348	-0.2104	-0.0927	-0.12	5433	52.82	96	53.63	1582	61.1	5620	54.38	-1.5209	-1.7726	-1.544	-0.1516	-0.015	-0.136356	3478	44.85	2478	63.8	2353	48.59	4422	64.02	-0.3875	-0.075	-0.3923	0.3103	-0.0046	0.314916	2989	46.75	3616	64.27
Steroids (Within 24 hours)		440	1.88	60	2.1	79	1.67	28	1.78	273	1.92	0.031	0.0229	0.0127	-0.0082	-0.0184	0.01	203	1.97	4	2.23	41	1.58	192	1.86	-0.2138	-0.1794	-0.1946	0.0476	0.0266	0.0215371	135	1.74	83	2.14	83	1.71	139	2.01	-0.0287	0.0021	-0.02	0.0308	0.0087	0.0222059	110	1.72	122	2.17
Perioperative Hemodynamics
Cardiogenic Shock (Within 24 hours)	Yes	428	1.83	46	1.61	85	1.8	50	3.18	247	1.74	-0.015	-0.103	-0.01	-0.0885	0.005	-0.0930622	179	1.74	4	2.23	64	2.47	181	1.75	-0.2138	-0.2252	-0.1888	-0.0157	0.0346	-0.0501139	157	2.02	74	1.91	96	1.98	101	1.46	0.0086	0.003	0.043	-0.0056	0.0344	-0.0400031	103	1.61	107	1.9
Left Ventricular Ejection Fraction, %	>=50	18606	79.55	2119	74.01	3777	80.02	1238	78.7	11472	80.6	0.1713	0.1683	0.2327	0.1283	0.0825	0.00359304	8376	81.43	128	71.51	2074	80.11	8028	77.68	6.1644	9.8995	14.0712	0.2781	0.3159	-0.0763572	6236	80.41	3109	80.05	3867	79.85	5394	78.09	0.0789	0.0886	0.0987	0.1534	0.1093	0.0277357	5257	82.22	4542	80.73
	40-49	2004	8.57	295	10.3	378	8.01	163	10.36	1168	8.21							730	7.1	23	12.85	222	8.57	1029	9.96							632	8.15	294	7.57	442	9.13	636	9.21							447	6.99	415	7.38
	30-39	1215	5.19	202	7.06	244	5.17	93	5.91	676	4.75							458	4.45	14	7.82	128	4.94	615	5.95							399	5.15	160	4.12	253	5.22	403	5.83							290	4.54	235	4.18
	<30	1112	4.75	157	5.48	257	5.44	49	3.12	649	4.56							534	5.19	4	2.23	97	3.75	477	4.62							408	5.26	180	4.63	224	4.63	300	4.34							353	5.52	245	4.35
	Missing	452	1.93	90	3.14	64	1.36	30	1.91	268	1.88							188	1.83	10	5.59	68	2.63	186	1.8							80	1.03	141	3.63	57	1.18	174	2.52							47	0.74	189	3.36
Mean Arterial Pressure, mmHg	<70	714	3.05	99	3.46	109	2.31	131	8.33	375	2.63	0.2474	0.3472	0.1851	0.3712	0.0972	0.00687985	283	2.75	10	5.59	146	5.64	275	2.66	5.5976	5.1547	5.5976	0.0935	0.2377	0.0908396	211	2.72	100	2.57	217	4.48	186	2.69	0.1698	0.0779	0.2079	0.1809	0.0445	0.057192	183	2.86	135	2.4
	108-120	3025	12.93	320	11.18	680	14.41	115	7.31	1910	13.42							1444	14.04	17	9.5	239	9.23	1325	12.82							1082	13.95	506	13.03	584	12.06	853	12.35							894	13.98	757	13.46
	70-107	17518	74.9	2066	72.16	3553	75.28	1224	77.81	10675	75							7703	74.89	140	78.21	1964	75.86	7711	74.61							5930	76.47	2832	72.91	3745	77.33	5011	72.55							4872	76.2	4081	72.54
	>120	752	3.22	81	2.83	172	3.64	25	1.59	474	3.33							381	3.7	2	1.12	64	2.47	305	2.95							271	3.49	125	3.22	127	2.62	229	3.32							241	3.77	199	3.54
	Missing	1380	5.9	297	10.37	206	4.36	78	4.96	799	5.61							475	4.62	10	5.59	176	6.8	719	6.96							261	3.37	321	8.26	170	3.51	628	9.09							204	3.19	454	8.07
SpO2, %	100	3478	14.87	459	16.03	603	12.78	273	17.36	2143	15.06	0.1173	0.1892	0.1811	0.161	0.1639	-0.00822261	1521	14.79	27	15.08	505	19.51	1425	13.79	3.0185	4.4969	.	0.2912	.	-0.0136703	859	11.08	862	22.19	670	13.83	1087	15.74	0.3103	0.0964	0.1851	0.2343	0.1856	-0.0294842	620	9.7	1209	21.49
	97-99	9987	42.7	1293	45.16	2051	43.45	559	35.54	6084	42.75							4355	42.34	71	39.66	1002	38.7	4559	44.11							3461	44.63	1640	42.22	2032	41.96	2854	41.32							2661	41.62	2408	42.8
	93-96	6656	28.46	824	28.78	1511	32.01	556	35.35	3765	26.45							3359	32.66	48	26.82	817	31.56	2432	23.53							2398	30.92	929	23.92	1489	30.75	1840	26.64							2353	36.8	1370	24.35
	<=92	3265	13.96	285	9.95	554	11.74	185	11.76	2241	15.75							1051	10.22	33	18.44	265	10.24	1916	18.54							1036	13.36	452	11.64	652	13.46	1125	16.29							760	11.89	639	11.36
	Missing	3	0.01	2	0.07	1	0.02																	3	0.03							1	0.01	1	0.03			1	0.01
Heart Rate, per min	<60	3641	15.57	691	24.14	655	13.88	127	8.07	2168	15.23	0.2607	0.4582	0.2288	0.2129	0.0522	-0.0529093	1505	14.63	27	15.08	299	11.55	1810	17.51	3.5051	3.3665	3.0185	0.1362	0.192	-0.0598901	1030	13.28	662	17.04	557	11.5	1392	20.15	0.1621	0.0338	0.1965	0.1882	0.1089	-0.0362875	891	13.93	931	16.55
	60-75	9423	40.29	1065	37.2	1951	41.33	623	39.61	5784	40.64							4419	42.96	83	46.37	1108	42.8	3813	36.89							3075	39.65	1675	43.13	1957	40.41	2716	39.32							2672	41.79	2482	44.12
	76-90	6473	27.68	688	24.03	1372	29.07	507	32.23	3906	27.44							2891	28.11	44	24.58	771	29.78	2767	26.77							2269	29.26	1009	25.98	1463	30.21	1732	25.08							1832	28.65	1473	26.18
	>90	3852	16.47	419	14.63	742	15.72	316	20.09	2375	16.69							1471	14.3	25	13.97	411	15.87	1945	18.82							1381	17.81	538	13.85	866	17.88	1067	15.45							999	15.62	740	13.15
Surgical Characteristics
Surgical Procedure(s) (non-mutually exclusive)
Coronary Artery Bypass		10154	43.41	1641	57.32	1693	35.87	605	38.46	6215	43.67	0.4403	0.3844	0.2756	-0.0537	-0.1598	0.106053	3623	35.22	108	60.34	1068	41.25	5355	51.81	-1.7442	-1.185	-1.4665	0.3889	0.1723	0.212907	2738	35.31	1869	48.12	1867	38.55	3680	53.28	-0.2621	-0.0673	-0.3679	0.194	-0.1033	0.29887	1778	27.81	2742	48.74
Valve		14263	60.98	1305	45.58	3199	67.78	971	61.73	8788	61.74	-0.4596	-0.3281	-0.3285	0.1268	0.1265	0.000205747	6969	67.75	77	43.02	1566	60.49	5651	54.68	-1.2287	-1.7497	-1.5533	-0.3551	-0.2349	-0.117764	5380	69.37	2153	55.43	3221	66.51	3509	50.8	0.2909	0.0614	0.3862	-0.2285	0.0929	-0.323153	4805	75.15	3078	54.71
Aortic		4285	18.32	352	12.29	1112	23.56	297	18.88	2524	17.73	-0.2969	-0.1823	-0.1527	0.1146	0.1443	-0.0297415	2130	20.71	29	16.2	475	18.35	1651	15.97	-0.6218	-0.6704	-0.6166	-0.0568	0.0062	-0.063156	1763	22.73	619	15.94	993	20.5	910	13.18	0.1727	0.0542	0.251	-0.1185	0.0784	-0.196549	1518	23.74	854	15.18
Previous Cardiovascular Intervention		8063	34.47	966	33.74	1737	36.8	584	37.13	4776	33.56	-0.2969	-0.1823	-0.1527	0.1146	0.1443	-0.0747319	3799	36.93	51	28.49	926	35.77	3287	31.8	-0.6218	-0.6704	-0.6166	-0.0568	0.0062	-0.0840104	2710	34.95	1365	35.14	1701	35.12	2287	33.11	0.1727	0.0542	0.251	-0.1185	0.0784	-0.042406	2400	37.54	1911	33.97
Procedure Urgency	Elective	15139	64.73	1695	59.2	3274	69.36	1042	66.24	9128	64.13	0.2178	0.1692	0.1065	0.1526	0.1108	-0.0475141	7260	70.58	98	54.75	1649	63.69	6132	59.33	1.8454	2.0151	1.8064	0.2543	0.2216	-0.0240625	5406	69.71	2279	58.68	3359	69.36	4095	59.29	0.2619	0.1166	0.2619	0.2095	0	-0.0277033	4870	76.17	3361	59.74
	Urgent	7360	31.47	1060	37.02	1239	26.25	492	31.28	4569	32.1							2572	25	67	37.43	868	33.53	3853	37.28							2000	25.79	1459	37.56	1340	27.67	2561	37.08							1210	18.92	2064	36.69
	Emergent	890	3.81	108	3.77	207	4.39	39	2.48	536	3.77							454	4.41	14	7.82	72	2.78	350	3.39							349	4.5	146	3.76	144	2.97	251	3.63							314	4.91	201	3.57
Circulatory Arrest Used		2270	9.71	140	4.89	602	12.75	84	5.34	1444	10.15	-0.2133	-0.146	-0.1015	0.0668	0.1112	0.180678	1163	11.31	16	8.94	174	6.72	917	91.13	-1.5556	-1.8731	-1.7082	-0.1828	-0.0927	0.0802606	1003	12.93	347	8.93	464	9.58	456	6.6	0.2317	0.0076	0.2191	-0.2239	-0.0124	-0.109449	830	12.98	471	8.37
Cardioplegia Delivery	Antegrade	10468	44.76	750	26.2	2072	43.9	426	27.08	7220	50.73	0.5971	0.0617	0.6127	0.5403	0.1947	-0.0939465	4769	46.36	94	52.51	1112	42.95	4493	43.47	6.9282	8.0416	6.9282	0.2219	0.2052	-0.027088	3467	44.71	2357	60.68	1956	40.39	2688	38.92	0.4967	0.1933	0.5201	0.4972	0.456	0.157198	2220	34.72	3517	62.51
	Retrograde	1812	7.75	72	2.51	590	12.5	58	3.69	1092	7.67							1318	12.81	8	4.47	81	3.13	405	3.92							1107	14.27	97	2.5	443	9.15	165	2.39							1193	18.66	118	2.1
	Both	11109	47.5	2041	71.29	2058	43.6	1089	69.23	5921	41.6							4199	40.82	77	43.02	1396	53.92	5437	52.61							3181	41.02	1430	36.82	2444	50.46	4054	58.69							2981	46.62	1991	35.39
Cardiopulmonary Bypass Duration, mean (SD), hrs		2.6	1.3	2.4	1.1	2.9	1.5	3.4	1.6	2.5	1.2	-0.3957	-0.7327	-0.0809	-0.3317	0.3111	0.636396	2.9	4.4	2.7	1.4	3	1.5	2.2	1.1	0.142857	-0.0689246	0.556011	-0.292422	0.397151	0.760286	2.8	1.4	2.4	1.2	2.9	1.5	2.3	1.1	0.2945	-0.0322	0.426	-0.3251	0.1385	0.37427	3.1	1.5	2.4	1.1
Anesthesia Duration, mean (SD), hrs		7.1	1.9	7	1.8	7.4	2.2	7.7	1.8	6.9	1.9	-0.2212	-0.4385	0.0379	-0.1696	0.25	0.367259	7.4	2.2	7.3	2.1	7.3	1.9	6.7	1.7	0.0464991	0.0486504	0.35606	0.397151	0.314054	0.33282	7.2	2.1	6.9	2	7.2	2	6.8	1.7	0.1485	0.0381	0.2028	-0.1134	0.048	0.215509	7.6	2.2	6.8	1.9
Staffing/ Scheduling
Weekend		890	3.81	71	2.48	198	4.19	34	2.16	587	4.12	0.0956	-0.0212	0.0921	-0.1161	-0.0035	0.112566	448	4.36	8	4.47	69	2.67	365	3.53	-6.5383	-8.5465	-7.3912	-0.0974	-0.0479	0.0496352	376	4.85	161	4.15	158	3.26	195	2.82	-0.0339	-0.0805	-0.1056	-0.0468	-0.0721	-0.0256304	279	4.36	221	3.93
Holiday		86	0.37	8	0.28	9	0.19	4	0.25	65	0.46	0.0183	0.0049	-0.0293	-0.0135	-0.0468	0.0353138	35	0.34	1	0.56	5	0.19	45	0.44	-0.106	-0.0622	-0.0935	0.0598	0.0175	0.044625	25	0.32	12	0.31	13	0.27	36	0.52	0.0024	0.0099	-0.0307	0.0076	-0.033	0.0398646	15	0.23	23	0.41
Anesthesiology Resident Present		18530	79.23	2792	97.52	4112	87.12	1097	69.74	10529	73.98	0.3983	0.8101	0.7153	0.4323	0.3367	0.0943938	8818	85.73	164	91.62	1645	63.54	7903	76.47	-4.6762	-1.8669	-2.5493	0.7151	0.4229	0.28502	6824	87.99	2362	60.81	3883	80.18	5461	79.06	0.6554	0.2149	0.2425	-0.4345	-0.4062	-0.0278065	6387	99.89	3418	60.75
Certified Nurse Anesthetist Present		259	1.11	1	0.03	11	0.23	210	13.35	37	0.26	-0.0542	-0.5528	-0.0587	-0.54	-0.0054	-0.538289	38	0.37			219	8.46	2	0.02	0	-0.4299	-0.0197	-0.4299	-0.0197	-0.428358			34	0.88	209	4.32	16	0.23	-0.1329	-0.3003	-0.0681	-0.2176	0.0868	-0.276919			49	0.87
Year of Procedure	2014	877	3.75			229	4.85			648	4.55	0.7027	0.7328	.	1.1391	0.0572	-0.853243	802	7.8					75	0.73	6.1644	3.3665	14.0712	1.8317	1.2288	-0.729795	656	8.46			221	4.56			0.9551	0.3002	0.928	0.9431	0.2248	0.528824	741	11.59
	2015	1453	6.21			312	6.61			1141	8.02							796	7.74			5	0.19	652	6.31							860	11.09			593	12.24									746	11.67
	2016	1543	6.6	87	3.04	379	8.03			1077	7.57							848	8.24	26	14.53			669	6.47							929	11.98	16	0.41	527	10.88	71	1.03							789	12.34
	2017	3073	13.14	188	6.57	670	14.19	1	0.06	2214	15.56							1443	14.03	58	32.4	176	6.8	1396	13.51							1058	13.64	711	18.31	396	8.18	908	13.15							774	12.11	891	15.84
	2018	4355	18.62	650	22.7	758	16.06	139	8.84	2808	19.73							1839	17.88	7	3.91	326	12.59	2183	21.12							1176	15.16	929	23.92	600	12.39	1650	23.89							901	14.09	1323	23.52
	2019	4930	21.08	678	23.68	954	20.21	589	37.44	2709	19.03							1839	17.88	4	2.23	873	33.72	2214	21.42							1285	16.57	910	23.43	1015	20.96	1720	24.9							965	15.09	1402	24.92
	2020	3765	16.1	512	17.88	745	15.78	523	33.25	1985	13.95							1542	14.99	17	9.5	796	30.75	1410	13.64							942	12.15	762	19.62	785	16.21	1276	18.47							893	13.97	1149	20.42
	2021	3272	13.99	696	24.31	643	13.62	309	19.64	1624	11.41							1154	11.22	59	32.96	413	15.95	1646	15.93							800	10.32	553	14.24	680	14.04	1239	17.94							573	8.96	860	15.29
	2022	121	0.52	52	1.82	30	0.64	12	0.76	27	0.19							23	0.22	8	4.47			90	0.87							49	0.63	3	0.08	26	0.54	43	0.62							12	0.19	1	0.02
[truncated: 10 more columns]

## Sheet: eTable 3
eTable 3. Missing Data Analysis		(A)		(B)		( C)
Characteristic		Full sample (n=23,389)		In Model (n=20,672)		Missing (n=2,717)		Standardized Differences
		No.	%	No.	%	No.	%	(A) vs (B)	(B) vs (C)
Patient Demographics
Age, years	18-50	3410	14.58	3020	14.61	390	14.35	0.0056	0.0476
	51-60	4965	21.23	4352	21.05	613	22.56
	61-70	7653	32.72	6800	32.89	853	31.39
	71-80	6071	25.96	5372	25.99	699	25.73
	>80	1290	5.52	1128	5.46	162	5.96
Sex	Female	7267	31.07	6411	31.01	856	31.51	-0.0008	0.0072
	Male	16122	68.93	14261	68.99	1861	68.49
Race	Asian	484	2.07	421	2.04	63	2.32	3.9271	0.1415
	Black	1110	4.75	987	4.77	123	4.53
	White	18358	78.49	16339	79.04	2019	74.31
	Multiracial	138	0.59	127	0.61	11	0.4
	Other	614	2.63	531	2.57	83	3.05
	Unknown / Declined	2685	11.48	2267	10.97	418	15.38
Hispanic or latino Ethinicity		799	3.42	687	3.32	112	4.12	0.2056	-0.0193
Body Mass Index, kg/m2	<18.5 (Underweight)	295	1.26	251	1.21	44	1.62
	18.5-24.9 (Normal)	5546	23.71	4941	23.9	605	22.27
	25.0-29.9 (Overweight)	8454	36.15	7467	36.12	987	36.33
	30.0-34.9 (Class I obesity)	5347	22.86	4718	22.82	629	23.15	0.0063	0.0526
	35.0-39.9 (Class II obesity)	2384	10.19	2101	10.16	283	10.42
	>= 40.0 (Class III obesity)	1363	5.83	1194	5.78	169	6.22
Preoperative Lab Values
Estimated glomerular filtration rate, mL/min/1.73 m2	>=90	6621	28.31	5810	28.11	811	29.85	0.0047	0.04
	60-89	11359	48.57	10076	48.74	1283	47.22
	45-59	3484	14.9	3079	14.89	405	14.91
	30-44	1925	8.23	1707	8.26	218	8.02
Hemoglobin, g/dL	>12.0 Females; >13.0 Males (Normal)	15082	64.48	13353	64.59	1729	63.64	0.0023	0.0201
	10.1-12.0 Females; 10.1-13.0 Males (Mild Anemia)	6701	28.65	5905	28.57	796	29.3
	<10.0 (Moderate to Severe Anemia)	1606	6.87	1414	6.84	192	7.07
Platelet count, K/uL	>=150	20987	89.73	18569	89.83	2418	89	0.0383	0.1157
	100-149	2087	8.92	1845	8.93	242	8.91
	50-99	282	1.21	243	1.18	39	1.44
	<50	16	0.07	15	0.07	1	0.04
	Missing	17	0.07			17	0.63
WBC count, WBCs/uL	<4.0	629	2.69	567	2.74	62	2.28	0.0473	0.1852
	4.0 -12.0	21222	90.73	18847	91.17	2375	87.41
	>12.0	1515	6.48	1258	6.09	257	9.46
	Missing	23	0.1			23	0.85
INR	<1.1	12547	53.64	11660	56.4	887	32.65	0.2749	0.9747
	1.1-1.2	7863	33.62	7106	34.38	757	27.86
	1.3-1.5	1280	5.47	1157	5.6	123	4.53
	>1.5	850	3.63	749	3.62	101	3.72
	Missing	849	3.63			849	31.25
Sodium, mEq/L	<135	1349	5.77	1177	5.69	172	6.33	0.0294	0.0904
	135-145	21809	93.24	19299	93.36	2510	92.38
	>145	221	0.94	196	0.95	25	0.92
	Missing	10	0.04			10	0.37
Potassium, mEq/L	<3.5	455	1.95	387	1.87	68	2.5	0.0449	0.1422
	3.5-4.9	21785	93.14	19301	93.37	2484	91.42
	5.0-5.4	1015	4.34	891	4.31	124	4.56
	>=5.5	111	0.47	93	0.45	18	0.66
	Missing	23	0.1			23	0.85
Chloride, mEq/L	<96	756	3.23	657	3.18	99	3.64	0.0436	0.1325
	96-106	18945	81	16751	81.03	2194	80.75
	>106	3666	15.67	3264	15.79	402	14.8
	Missing	22	0.09			22	0.81
Glucose, mg/dL	<70	203	0.87	179	0.87	24	0.88	0.0921	0.2929
	70-100	9975	42.65	8963	43.36	1012	37.25
	101-125	7129	30.48	6310	30.52	819	30.14
	126-150	2700	11.54	2349	11.36	351	12.92
	>150	3285	14.05	2871	13.89	414	15.24
	Missing	97	0.41			97	3.57
Patient medical Charateristics
ASA Physical Status Classification	1 -3	6780	28.98	6115	29.58	2604	95.85	0.0341	0.219
	4	16274	69.58	14335	69.35	1939	71.37
	5	335	1.43	222	1.07	113	4.16
Diabetes	No	16798	71.82	14846	71.82	1952	71.84	0.0039	0.0338
	Diagnosed, Untreated	1355	5.79	1214	5.87	141	5.19
	Oral Hypoglycemics Only	3046	13.02	2677	12.95	369	13.58
	Insulin	2190	9.36	1935	9.36	255	9.39
Hypertension		18172	77.69	16049	77.64	2123	78.14	0.0014	-0.0121
Heart Failure		6958	29.75	6337	30.65	621	22.86	-0.0197	0.1769
Cardiac Arrhythmia		5745	24.56	5220	25.25	525	19.32	-0.0159	0.1428
Chronic Lung Disease		4318	18.46	3905	18.89	413	15.2	-0.011	0.0982
Home Oxygen		483	2.07	436	2.11	47	1.73	-0.0031	0.0276
Tobacco Use		13229	56.56	11675	56.48	1554	57.2	0.0017	-0.0145
Sleep Apnea		4948	21.16	4455	21.55	493	18.15	-0.0097	0.0855
Pneumonia		577	2.47	504	2.44	73	2.69	0.0019	-0.0157
Illicit Drug Use within One Year		1287	5.5	1129	5.46	158	5.82	0.0018	-0.0153
Alcohol Use (any)		5142	21.98	4601	22.26	541	19.91	-0.0066	0.0575
Liver Disease		1102	4.71	990	4.79	112	4.12	-0.0036	0.0323
Immunosuppression		1109	4.74	1000	4.84	109	4.01	-0.0045	0.0402
Mediastinal Radiation		548	2.34	491	2.38	57	2.1	-0.0021	0.0188
Endocarditis		1427	6.1	1283	6.21	144	5.3	-0.0044	0.0389
Peripheral Vascular Disease		2737	11.7	2439	11.8	298	10.97	-0.003	0.0262
Cerebrovascular Disease		4627	19.78	4163	20.14	464	17.08	-0.0089	0.0787
History of Stroke		2010	8.59	1809	8.75	201	7.4	-0.0056	0.0497
Syncope		1263	5.4	1102	5.33	161	5.93	0.0031	-0.0258
Perioperative Medications
ACE Inhibitor (Within 48 hours)		4900	20.95	4386	21.22	514	18.92	-0.0065	0.0574
Amiodarone		573	2.45	525	2.54	48	1.77	-0.0058	0.0533
Beta Blocker (For >= 2 weeks prior to surgery)		14767	63.14	13130	63.52	1637	60.25	-0.0079	0.0673
Calcium Channel Blocker (For >= 2 weeks prior to surgery)		4382	18.74	3901	18.87	481	17.7	-0.0035	0.0302
Long Acting Nitrate (For >= 2 weeks prior to surgery)		1452	6.21	1298	6.28	154	5.67	-0.0029	0.0258
Aspirin (Within 5 Days)		12467	53.3	11046	53.43	1421	52.3	-0.0026	0.0227
Coumadin (Within 5 Days)		247	1.06	213	1.03	34	1.25	0.0025	-0.0208
Direct Oral Anticoagulant (Within 5 Days)		157	0.67	151	0.73	6	0.22	-0.0071	0.0741
Intravenous / Subcutaneous Anticoagulant (Within 48 hours)		6695	28.62	5928	28.68	767	28.23	-0.0011	0.0099
Intravenous Inotrope (Within 48 hours)		362	1.55	305	1.48	57	2.1	0.0059	-0.047
Lipid Lowering Agent (Within 24 hours)		12731	54.43	11430	55.29	1301	47.88	-0.0173	0.1487
Steroids (Within 24 hours)		440	1.88	388	1.88	52	1.91	0.0003	-0.0027
Perioperative Hemodynamics
Cardiogenic Shock (Within 24 hours)		428	1.83	337	1.63	91	3.35	0.0153	-0.1105
Left Ventricular Ejection Fraction, %	<30	1112	4.75	991	4.79	121	4.45	0.1986	0.6341
	30-39	1215	5.19	1074	5.2	141	5.19
	40-49	2004	8.57	1810	8.76	194	7.14
	>=50	18606	79.55	16797	81.25	1809	66.58
	Missing	452	1.93			452	16.64
Mean Arterial Pressure, mmHg	<70	714	3.05	658	3.18	56	2.06	0.3542	1.4426
	108-120	3025	12.93	2808	13.58	217	7.99
	70-107	17518	74.9	16511	79.87	1007	37.06
	>120	752	3.22	695	3.36	57	2.1
	Missing	1380	5.9			1380	50.79
SpO2, %	100	3478	14.87	3027	14.64	451	16.6	0.0208	0.126
	97-99	9987	42.7	8799	42.56	1188	43.72
	93-96	6656	28.46	6000	29.02	656	24.14
	<=92	3265	13.96	2846	13.77	419	15.42
	Missing	3	0.01			3	0.11
Heart Rate, per min	<60	3641	15.57	3235	15.65	406	14.94	0.0088	0.0733
	60-75	9423	40.29	8363	40.46	1060	39.01
	76-90	6473	27.68	5736	27.75	737	27.13
	>90	3852	16.47	3338	16.15	514	18.92
Surgical Characteristics
Surgical Procedure(s) (non-mutually exclusive)
Coronary Artery Bypass		10154	43.41	8914	43.12	1240	45.64	0.0059	-0.0507
Valve		14263	60.98	12728	61.57	1535	56.5	-0.0121	0.1033
Aortic		4285	18.32	3750	18.14	535	19.69	0.0037	-0.0376
Previous Cardiovascular Intervention		8063	34.47	7231	34.98	832	30.62	0.0047	-0.0396
Procedure Urgency	Elective	15139	64.73	13615	65.86	1524	56.09	0.045	0.3024
	Urgent	7360	31.47	6432	31.11	928	34.16
	Emergent	890	3.81	625	3.02	265	9.75
Circulatory Arrest Used		2270	9.71	1928	9.33	342	12.59	-0.0238	0.2013
Cardioplegia Delivery	Antegrade	10468	44.76	9160	44.31	1308	48.14	0.0097	0.0839
	Both	11109	47.5	9878	47.78	1231	45.31
	Retrograde	1812	7.75	1634	7.9	178	6.55
Cardiopulmonary Bypass Duration, mean (SD), hrs		2.6	1.3	2.6	1.3	2.4	1.2	0	-0.15
Anesthesia Duration, mean (SD), hrs		7.1	2	7.1	2	6.8	2	0	-0.15
Staffing/ Scheduling
Weekend		890	3.81	733	3.55	157	5.78	-0.0138	0.106
Holiday		86	0.37	69	0.33	17	0.63	0.0057	-0.0423
Anesthesiology Resident Present		18530	79.23	16423	79.45	2107	77.55	-0.0054	0.0462
Certified Nurse Anesthetist Present		259	1.11	247	1.19	12	0.44	-0.0082	0.0837
Year of Procedure	2014	877	3.75	779	3.77	98	3.61	0.0359	0.3127
	2015	1453	6.21	1247	6.03	206	7.58
	2016	1543	6.6	1313	6.35	230	8.47
	2017	3073	13.14	2598	12.57	475	17.48
	2018	4355	18.62	3700	17.9	655	24.11
	2019	4930	21.08	4484	21.69	446	16.42
	2020	3765	16.1	3467	16.77	298	10.97
	2021	3272	13.99	2983	14.43	289	10.64
	2022	121	0.52	101	0.49	20	0.74
Anonymized Hospital
	A	2091	8.94	1772	8.57	319	11.74	0.0726	0.6571
	B	4263	18.23	3369	16.3	894	32.9
	C	714	3.05	533	2.58	181	6.66
	D	3446	14.73	3066	14.83	380	13.99
	E	1463	6.26	1338	6.47	125	4.6
	F	4540	19.41	4001	19.36	539	19.84
	G	168	0.72	154	0.74	14	0.52
	H	6704	28.66	6439	31.15	265	9.75
Operating Room Practices
Inotrope Infusion, mean (SD), % of total case duration		14.7	17.3	14.6	17.2	14.9	17.6	0.0307	-0.1752
Vasopressor Infusion, mean (SD), % of total case duration		38.9	28.1	40.3	28	28.3	26.4	-0.0006	0.0033
Fluid Volume Administration, mean (SD), mL		2823	1817	2863	1812	2321	1829	-0.0287	0.16
Homologous Red Blood Cell Transfusion, No. (%)		4441	18.99	3911	18.92	530	19.51	0.0017	-0.0149
Postoperative Outcome - Mortality
Postoperative 30-day Mortality		310	1.33	274	1.33	36	1.32	0.1639	-0.006

## Sheet: eTable 4
eTable 4. Multivariable Models for Clinician- and Hospital-Level Operating Room Practices and Postoperative Acute Kidney Injury
		Model 1: Inotrope Use			Model 2: Vasopressor Use			Model 3: Red Blood Cell Transfusion			Model 4: Fluid Volume Administration
		aOR	95% CI	P-value	aOR	95% CI	P-value	aOR	95% CI	P-value	aOR	95% CI	P-value
Hospital-Level Characteristics
High Inotrope Use		1.98	(1.18,3.33)	0.0099
High Vasopressor Use					0.75	(0.33,1.71)	0.4869
High Homologous Red Blood Cell Transfusions								1.23	(0.56,2.71)	0.5991
High Total Fluid Volume Administration											1.2	(0.56,2.57)	0.646
Clinician-Level Characteristics
High Inotrope Use		1.1	(0.99,1.23)	0.0839
High Vasopressor Use					1.13	(0.89,1.42)	0.3132
High Homologous Red Blood Cell Transfusions								0.89	(0.79,0.99)	0.034
High Total Fluid Volume Administration											0.85	(0.70,1.05)	0.127
Patient Level Characteristics
Patient Demographics
Age, years
	18-50	-	-	-	-	-	-	-	-	-	-	-	-
	51-60	1.13	(0.98,1.31)	0.0962	1.13	(0.98,1.31)	0.0974	1.13	(0.98,1.31)	0.1029	1.13	(0.98,1.31)	0.0956
	61-70	1.12	(0.97,1.29)	0.13	1.12	(0.97,1.29)	0.1297	1.11	(0.97,1.28)	0.1406	1.12	(0.97,1.29)	0.1302
	71-80	1.41	(1.21,1.65)	<.0001	1.41	(1.21,1.64)	<.0001	1.41	(1.21,1.64)	<.0001	1.41	(1.21,1.65)	<.0001
	>80	1.76	(1.44,2.15)	<.0001	1.75	(1.43,2.15)	<.0001	1.75	(1.43,2.14)	<.0001	1.75	(1.43,2.15)	<.0001
Female		0.88	(0.80,0.96)	0.0052	0.88	(0.80,0.96)	0.0053	0.88	(0.80,0.96)	0.0051	0.88	(0.8,0.96)	0.0054
Body Mass Index, kg/m2
	<18.5 (Underweight)	0.96	(0.65,1.41)	0.8184	0.96	(0.65,1.41)	0.8233	0.96	(0.65,1.41)	0.8197	0.95	(0.65,1.40)	0.8134
	18.5-24.9 (Normal)	-	-	-	-	-	-	-	-	-	-	-	-
	25.0-29.9 (Overweight)	1.15	(1.03,1.28)	0.0131	1.15	(1.03,1.28)	0.0132	1.15	(1.03,1.28)	0.0138	1.15	(1.03,1.28)	0.0134
	30.0-34.9 (Class I obesity)	1.53	(1.36,1.73)	<.0001	1.53	(1.36,1.73)	<.0001	1.53	(1.36,1.73)	<.0001	1.54	(1.36,1.73)	<.0001
	35.0-39.9 (Class II obesity)	1.77	(1.53,2.05)	<.0001	1.77	(1.53,2.05)	<.0001	1.77	(1.53,2.05)	<.0001	1.77	(1.53,2.05)	<.0001
	>= 40.0 (Class III obesity)	2.86	(2.42,3.38)	<.0001	2.86	(2.42,3.38)	<.0001	2.85	(2.42,3.37)	<.0001	2.86	(2.42,3.38)	<.0001
Preoperative Lab Values
Estimated glomerular filtration rate, mL/min/1.73 m2
	>=90	-	-	-	-	-	-	-	-	-	-	-	-
	60-89	1.05	(0.95,1.16)	0.365	1.05	(0.95,1.16)	0.3669	1.05	(0.95,1.16)	0.3682	1.05	(0.95,1.16)	0.3693
	45-59	1.84	(1.61,2.09)	<.0001	1.84	(1.61,2.09)	<.0001	1.84	(1.61,2.09)	<.0001	1.83	(1.61,2.09)	<.0001
	30-44	2.16	(1.86,2.52)	<.0001	2.16	(1.86,2.52)	<.0001	2.16	(1.86,2.52)	<.0001	2.16	(1.85,2.52)	<.0001
Hemoglobin, g/dL
	>12.0 Females; >13.0 Males (Normal)	-	-	-	-	-	-	-	-	-	-	-	-
	10.1-12.0 Females; 10.1-13.0 Males (Mild Anemia)	1.72	(1.57,1.88)	<.0001	1.72	(1.57,1.88)	<.0001	1.72	(1.57,1.88)	<.0001	1.72	(1.57,1.88)	<.0001
	<10.0 (Moderate to Severe Anemia)	2.35	(2.01,2.75)	<.0001	2.36	(2.01,2.76)	<.0001	2.36	(2.02,2.77)	<.0001	2.36	(2.01,2.76)	<.0001
White Blood Cell Count, cells/uL
	<4	1.09	(0.86,1.39)	0.4726	1.1	(0.86,1.39)	0.4576	1.1	(0.86,1.40)	0.4393	1.09	(0.86,1.39)	0.4613
	4 -12	-	-	-	-	-	-	-	-	-	-	-	-
	>12	1.23	(1.05,1.43)	0.0103	1.23	(1.05,1.43)	0.0104	1.23	(1.05,1.43)	0.0098	1.23	(1.05,1.43)	0.0102
INR
	<1.1	-	-	-	-	-	-	-	-	-	-	-	-
	1.1-1.2	1.04	(0.95,1.14)	0.3741	1.05	(0.95,1.15)	0.3329	1.05	(0.95,1.15)	0.3395	1.05	(0.95,1.15)	0.3372
	1.3-1.5	1.08	(0.91,1.28)	0.4024	1.08	(0.91,1.29)	0.3604	1.08	(0.91,1.29)	0.3658	1.08	(0.91,1.29)	0.3753
	>1.5	1.42	(1.17,1.72)	0.0004	1.42	(1.17,1.73)	0.0003	1.43	(1.18,1.73)	0.0003	1.43	(1.18,1.73)	0.0003
Patient Medical Characteristics
ASA Physical Status Classification
	1-3	-	-	-	-	-	-	-	-	-	-	-	-
	4-5	1.12	(1.02,1.24)	0.0244	1.12	(1.01,1.24)	0.0298	1.12	(1.01,1.24)	0.0338	1.12	(1.01,1.24)	0.0294
Arrhythmia		1.28	(1.16,1.41)	<.0001	1.28	(1.16,1.42)	<.0001	1.29	(1.16,1.42)	<.0001	1.28	(1.16,1.42)	<.0001
Chronic Lung Disease		1.08	(0.98,1.19)	0.1443	1.07	(0.97,1.18)	0.1541	1.07	(0.97,1.19)	0.1497	1.07	(0.97,1.18)	0.1518
Tobacco Use		1	(0.92,1.08)	0.9241	0.99	(0.92,1.08)	0.8981	1	(0.92,1.08)	0.9151	1	(0.92,1.08)	0.9079
Pneumonia		1.11	(0.89,1.39)	0.3394	1.11	(0.89,1.39)	0.3454	1.11	(0.89,1.39)	0.3417	1.11	(0.89,1.39)	0.3441
IV Drug Abuse		0.99	(0.83,1.18)	0.8869	0.99	(0.83,1.18)	0.9013	0.99	(0.83,1.18)	0.8894	0.99	(0.83,1.18)	0.8963
Alcohol Use		0.94	(0.85,1.04)	0.2504	0.94	(0.85,1.04)	0.2397	0.94	(0.85,1.04)	0.2197	0.94	(0.85,1.04)	0.234
Liver Disease		1.35	(1.14,1.60)	0.0006	1.35	(1.14,1.60)	0.0006	1.35	(1.14,1.60)	0.0006	1.35	(1.14,1.60)	0.0006
Mediastinal Radiation		1.33	(1.04,1.70)	0.025	1.33	(1.04,1.70)	0.0252	1.33	(1.04,1.71)	0.0238	1.33	(1.03,1.70)	0.0264
Endocarditis		0.96	(0.81,1.15)	0.6813	0.96	(0.81,1.15)	0.6828	0.96	(0.81,1.15)	0.6769	0.96	(0.81,1.15)	0.6828
Cerebrovascular Disease / Stroke		1.12	(1.01,1.23)	0.0241	1.12	(1.01,1.23)	0.0245	1.12	(1.01,1.23)	0.0236	1.11	(1.01,1.23)	0.0251
Syncope		1.04	(0.88,1.23)	0.6495	1.04	(0.88,1.23)	0.6408	1.04	(0.88,1.23)	0.6589	1.04	(0.88,1.23)	0.6529
Preoperative Medications
ACE Inhibitor (Within 48 hours)		1.06	(0.96,1.17)	0.2182	1.06	(0.96,1.17)	0.2228	1.06	(0.96,1.17)	0.2204	1.06	(0.96,1.17)	0.219
Amiodarone		0.82	(0.65,1.04)	0.0964	0.82	(0.65,1.04)	0.0972	0.82	(0.65,1.03)	0.0905	0.82	(0.65,1.03)	0.0945
Beta Blocker (For >= 2 weeks prior to surgery)		0.97	(0.89,1.06)	0.5057	0.97	(0.89,1.06)	0.4902	0.97	(0.88,1.06)	0.4819	0.97	(0.88,1.06)	0.4894
Calcium Channel Blocker (For >= 2 weeks prior to surgery)		1.33	(1.21,1.46)	<.0001	1.33	(1.21,1.46)	<.0001	1.33	(1.20,1.46)	<.0001	1.33	(1.21,1.46)	<.0001
Long Acting Nitrate (For >= 2 weeks prior to surgery)		0.87	(0.73,1.02)	0.0904	0.87	(0.73,1.02)	0.0896	0.87	(0.73,1.02)	0.0918	0.87	(0.73,1.02)	0.0897
Aspirin (Within 5 Days)		1.09	(0.99,1.21)	0.0853	1.09	(0.99,1.21)	0.0852	1.09	(0.99,1.21)	0.0794	1.09	(0.99,1.21)	0.0803
Intravenous / Subcutaneous Anticoagulant (Within 48 hours)		0.96	(0.87,1.07)	0.4867	0.96	(0.87,1.07)	0.4643	0.96	(0.87,1.07)	0.4581	0.96	(0.87,1.07)	0.4493
Lipid Lowering Agent (Within 24 hours)		1	(0.91,1.10)	0.9897	1	(0.91,1.10)	0.9681	1	(0.91,1.10)	0.9463	1	(0.91,1.10)	0.9735
Preoperative Hemodynamics
Cardiogenic Shock (Within 24 hours)		1.14	(0.86,1.51)	0.3637	1.14	(0.86,1.51)	0.3646	1.14	(0.86,1.52)	0.3461	1.14	(0.86,1.51)	0.3505
Left Ventricular Ejection Fraction, %
	>=50	-	-	-	-	-	-	-	-	-	-	-	-
	40-49	1.09	(0.95,1.25)	0.214	1.09	(0.95,1.25)	0.2119	1.09	(0.95,1.25)	0.214	1.09	(0.95,1.25)	0.2132
	30-39	1.14	(0.97,1.35)	0.1221	1.14	(0.97,1.35)	0.1193	1.14	(0.96,1.35)	0.1234	1.14	(0.97,1.35)	0.1186
	<30	1.44	(1.21,1.70)	<.0001	1.44	(1.21,1.71)	<.0001	1.44	(1.21,1.70)	<.0001	1.44	(1.21,1.70)	<.0001
Mean Arterial Pressure, mmHg
	<70	0.95	(0.76,1.17)	0.6212	0.95	(0.76,1.18)	0.628	0.94	(0.76,1.17)	0.5951	0.95	(0.76,1.17)	0.6211
	70-107	-	-	-	-	-	-	-	-	-	-	-	-
	108-120	1.34	(1.19,1.50)	<.0001	1.33	(1.19,1.50)	<.0001	1.34	(1.19,1.05)	<.0001	1.34	(1.19,1.50)	<.0001
	>120	1.56	(1.28,1.91)	<.0001	1.56	(1.27,1.91)	<.0001	1.56	(1.27,1.91)	<.0001	1.56	(1.27,1.91)	<.0001
Heart Rate, per min
	<60	-	-	-	-	-	-	-	-	-	-	-	-
	60-75	1.07	(0.95,1.20)	0.2764	1.07	(0.95,1.21)	0.2672	1.07	(0.95,1.21)	0.2692	1.07	(0.95,1.21)	0.2725
	76-90	1.2	(1.06,1.36)	0.0047	1.2	(1.06,1.36)	0.0042	1.2	(1.06,1.37)	0.0041	1.2	(1.06,1.36)	0.0046
	>90	1.34	(1.16,1.54)	<.0001	1.34	(1.16,1.54)	<.0001	1.34	(1.17,1.54)	<.0001	1.34	(1.16,1.54)	<.0001
Surgical Characteristics
Surgical Procedure(s) (non-mutually exclusive)
	Coronary Artery Bypass	1.04	(0.92,1.16)	0.5508	1.04	(0.92,1.17)	0.5359	1.04	(0.92,1.17)	0.547	1.04	(0.92,1.16)	0.5515
	Valve	1.26	(1.13,1.42)	<.0001	1.26	(1.13,1.41)	<.0001	1.26	(1.13,1.41)	<.0001	1.26	(1.13,1.41)	<.0001
	Aortic	0.97	(0.85,1.11)	0.6779	0.97	(0.85,1.11)	0.6687	0.97	(0.85,1.11)	0.677	0.97	(0.85,1.11)	0.6619
Previous Cardiovascular Intervention		1.13	(1.04,1.24)	0.0053	1.13	(1.04,1.24)	0.0055	1.13	(1.04,1.23)	0.0058	1.13	(1.04,1.23)	0.006
Procedure Urgency
	Emergent	2.52	(2.03,3.14)	<.0001	2.52	(2.03,3.14)	<.0001	2.53	(2.03,3.15)	<.0001	2.53	(2.03,3.15)	<.0001
	Urgent	1.33	(1.19,1.49)	<.0001	1.33	(1.19,1.49)	<.0001	1.33	(1.19,1.49)	<.0001	1.33	(1.19,1.49)	<.0001
	Elective	-	-	-	-	-	-	-	-	-	-	-	-
Circulatory Arrest Used		1.15	(0.98,1.35)	0.0946	1.15	(0.98,1.35)	0.0937	1.15	(0.98,1.35)	0.0877	1.15	(0.98,1.35)	0.0927
Cardioplegia Delivery
	Antegrade	1.03	(0.88,1.21)	0.6778	1.03	(0.88,1.21)	0.6835	1.03	(0.88,1.21)	0.6802	1.03	(0.88,1.21)	0.6771
	Retrograde	-	-	-	-	-	-	-	-	-	-	-	-
	Both	0.93	(0.81,1.08)	0.3633	0.93	(0.81,1.08)	0.3677	0.93	(0.81,1.08)	0.3685	0.94	(0.81,1.08)	0.3741
Cardiopulmonary Bypass Duration (per 60 minutes)		1.34	(1.30,1.39)	<.0001	1.34	(1.30,1.39)	<.0001	1.35	(1.30,1.39)	<.0001	1.34	(1.30,1.39)	<.0001
Staffing / Scheduling Characteristics
Year of Procedure
	2014	-	-	-	-	-	-	-	-	-	-	-	-
	2015	0.96	(0.76,1.22)	0.7525	0.96	(0.76,1.23)	0.7637	0.95	(0.75,1.22)	0.7072	0.96	(0.76,1.23)	0.7642
	2016	0.78	(0.61,1.00)	0.0504	0.79	(0.62,1.01)	0.0568	0.79	(0.62,1.00)	0.0536	0.79	(0.62,1.01)	0.0577
	2017	0.98	(0.78,1.23)	0.873	1	(0.79,1.25)	0.9879	1	(0.80,1.26)	0.9808	1	(0.79,1.26)	0.9908
	2018	0.87	(0.70,1.09)	0.2399	0.89	(0.71,1.11)	0.302	0.89	(0.71,1.11)	0.3143	0.89	(0.71,1.11)	0.3106
	2019	1.02	(0.82,1.28)	0.8292	1.05	(0.84,1.31)	0.6907	1.05	(0.84,1.31)	0.6668	1.05	(0.84,1.31)	0.6749
	2020	0.94	(0.75,1.18)	0.6031	0.96	(0.77,1.21)	0.7406	0.96	(0.77,1.21)	0.7502	0.97	(0.77,1.21)	0.7723
	2021	0.82	(0.65,1.03)	0.0931	0.84	(0.66,1.06)	0.143	0.84	(0.67,1.06)	0.1449	0.85	(0.67,1.07)	0.1608
	2022	0.56	(0.31,1.01)	0.0531	0.58	(0.32,1.04)	0.0676	0.58	(0.32,1.05)	0.0731	0.58	(0.32,1.04)	0.0685
ACE = angiotensin converting enzyme; ASA = American Society of Anesthesiologists; INR = international normalized ratio
